# Supplementary material for: Investigating unexplained genetic variation and its expression in the arbuscular mycorrhizal fungus Rhizophagus irregularis: A comparison of whole genome and RAD sequencing data
Source: PLoS One. 2019 Dec 27;14(12):e0226497. doi: 10.1371/journal.pone.0226497 (PMC6934306; doi:10.1371/journal.pone.0226497)
Supplement: S1 Table — (XLSX) [file pone.0226497.s017.xlsx]

## Sheet: Table S1
	Table S1 - Sources of whole genome sequencing data
	Species	Isolate	Replicate/sample name	Origin of the sequencing data	Accession number (NCBI)	Run/Sample	Reference	Sequencing format	Number of reads (after cleaning)
1	Rhizophagus irregularis	A1	A1-WG3*	Public data	PRJNA287285	SRR2725843	Ropars et al. (2016)	2 × 100 bp	11590931
2	Rhizophagus irregularis	A1	A1-WG4*	Public data	PRJNA287286	SRR2725844	Ropars et al. (2016)	2 × 125 bp	24552224
3	Rhizophagus irregularis	A4	A4-WG0*	Public data	PRJNA287287	SRR2726140	Ropars et al. (2016)	2 × 125 bp	17823470
4	Rhizophagus irregularis	A4	A4-WG7*	Public data	PRJNA287288	SRR2726137	Ropars et al. (2016)	2 × 100 bp	12996203
5	Rhizophagus irregularis	A4	A4-WG9*	Public data	PRJNA287289	SRR2726139	Ropars et al. (2016)	2 × 125 bp	23509566
6	Rhizophagus irregularis	A5	A5-WG6*	Public data	PRJNA287290	SRR2726676	Ropars et al. (2016)	2 × 100 bp	13268451
7	Rhizophagus irregularis	A5	A5-WG7*	Public data	PRJNA287291	SRR2726677	Ropars et al. (2016)	2 × 125 bp	28603420
8	Rhizophagus irregularis	B3	B3-WG4*	Public data	PRJNA287292	SRR2726914	Ropars et al. (2016)	2 × 100 bp	12694737
9	Rhizophagus irregularis	B3	B3-WG6*	Public data	PRJNA287293	SRR2726836	Ropars et al. (2016)	2 × 125 bp	28292745
10	Rhizophagus irregularis	C2	C2-WG0*	Public data	PRJNA287294	SRR2727640	Ropars et al. (2016)	2 × 125 bp	24483292
11	Rhizophagus irregularis	C2	C2-WG1*	Public data	PRJNA287295	SRR2727641	Ropars et al. (2016)	2 × 100 bp	10836612
12	Rhizophagus irregularis	C2	C2-WG3*	Public data	PRJNA287296	SRR2727643	Ropars et al. (2016)	2 × 125 bp	15247422
13	Rhizophagus irregularis	DAOM197198	DAOM-DNA1	Public data	PRJNA230015	SRR1046111	Lin et al. (2014)	2 × 90 bp	32819771
14	Rhizophagus irregularis	DAOM197199	DAOM-DNA2	Public data	PRJNA230015	SRR1046112	Lin et al. (2014)	2 × 90 bp	41659818
15	Rhizophagus irregularis	DAOM197199	DAOM-N6	Public data	PRJNA230015	SRR1046113	Lin et al. (2014)	2 × 90 bp	35154347
	* Ropars et al. (2016) presented genome data on 5 isolates. They sequenced several times each isolate and they pooled the data for analysis. In the present study, we did not pool sequencing samples of these isolates and we considered them as replicates.
