# Supplementary material for: Investigating unexplained genetic variation and its expression in the arbuscular mycorrhizal fungus Rhizophagus irregularis: A comparison of whole genome and RAD sequencing data
Source: PLoS One. 2019 Dec 27;14(12):e0226497. doi: 10.1371/journal.pone.0226497 (PMC6934306; doi:10.1371/journal.pone.0226497)
Supplement: S2 Table — (XLSX) [file pone.0226497.s018.xlsx]

## Sheet: Table S2
	Table S2 - Sources of ddRAD-seq data
	Species	Isolate	Replicate/sample name	Origin of the sequencing data	Accession number (NCBI)	Reference	Sequencing format	Number of reads (after cleaning)
1	Rhizophagus irregularis	A1	A1-RS1	Public data	PRJNA268659	Wyss et al. (2016)	2 × 100 bp	1706945
2	Rhizophagus irregularis	A1	A1-RS2	Public data	PRJNA268659	Wyss et al. (2016)	2 × 100 bp	1522470
3	Rhizophagus irregularis	A1	A1-RS3	Public data	PRJNA268659	Wyss et al. (2016)	2 × 100 bp	1227961
4	Rhizophagus irregularis	A4	A4-RS1	Public data	PRJNA268659	Wyss et al. (2016)	2 × 100 bp	1366305
5	Rhizophagus irregularis	A4	A4-RS2	Public data	PRJNA268659	Wyss et al. (2016)	2 × 100 bp	1644519
6	Rhizophagus irregularis	A4	A4-RS3	Public data	PRJNA268659	Wyss et al. (2016)	2 × 100 bp	1578489
7	Rhizophagus irregularis	A5	A5-RS1	Public data	PRJNA268659	Wyss et al. (2016)	2 × 100 bp	1485896
8	Rhizophagus irregularis	A5	A5-RS2	Public data	PRJNA268659	Wyss et al. (2016)	2 × 100 bp	1398378
9	Rhizophagus irregularis	A5	A5-RS3	Public data	PRJNA268659	Wyss et al. (2016)	2 × 100 bp	1713425
10	Rhizophagus irregularis	B3	B3-RS1	Public data	PRJNA268659	Wyss et al. (2016)	2 × 100 bp	1832680
11	Rhizophagus irregularis	B3	B3-RS2	Public data	PRJNA268659	Wyss et al. (2016)	2 × 100 bp	1266390
12	Rhizophagus irregularis	B3	B3-RS3	Public data	PRJNA268659	Wyss et al. (2016)	2 × 100 bp	2080625
13	Rhizophagus irregularis	C2	C2-RS1	Public data	PRJNA268659	Wyss et al. (2016)	2 × 100 bp	2007830
14	Rhizophagus irregularis	C2	C2-RS2	Public data	PRJNA268659	Wyss et al. (2016)	2 × 100 bp	1353515
15	Rhizophagus irregularis	C2	C2-RS3	Public data	PRJNA268659	Wyss et al. (2016)	2 × 100 bp	1559213
16	Rhizophagus irregularis	DAOM197198	DAOM197198-RS1	Public data	PRJNA268659	Wyss et al. (2016)	2 × 100 bp	1118839
17	Rhizophagus irregularis	DAOM197199	DAOM197198-RS2	Public data	PRJNA268659	Wyss et al. (2016)	2 × 100 bp	850460
18	Rhizophagus irregularis	DAOM197198	DAOM197198-RS3	Public data	PRJNA268659	Wyss et al. (2016)	2 × 100 bp	1200297
19	Rhizophagus irregularis	DAOM197198	DAOM197198-RS4	Public data	PRJNA268659	Wyss et al. (2016)	2 × 100 bp	1523828
20	Rhizophagus irregularis	DAOM197199	DAOM197198-RS5	Public data	PRJNA268659	Wyss et al. (2016)	2 × 100 bp	1412756
