# Supplementary material for: Investigating unexplained genetic variation and its expression in the arbuscular mycorrhizal fungus Rhizophagus irregularis: A comparison of whole genome and RAD sequencing data
Source: PLoS One. 2019 Dec 27;14(12):e0226497. doi: 10.1371/journal.pone.0226497 (PMC6934306; doi:10.1371/journal.pone.0226497)
Supplement: S3 Table — (XLSX) [file pone.0226497.s019.xlsx]

## Sheet: Table S3
	Table S3 - Sources of RNA-seq data
	Species	Strain/Cultivar/Isolate	Replicate/sample name	Ploidy / karyon status	Zygocity	Origin of the sequencing data	Accession number (NCBI)	Run/Sample	Reference	Reference link	Sequencing format	Number of reads (after cleaning)	Number of Trinity assembled transcripts	Number of genes deduced from Trinity assembled transcripts
1	Saccharomyces cerevisiae	YSBN6 (Mata)	-	haploid	homozygote	Public data	PRJEB9510	ERR905101	Janssens et al 2015	[link]	2 × 100 bp	5702343	22396	14722
2	Rhizoctonia solani	AG-3 Rhs1AP	-	heterokaryon	heterozygote	Public data	PRJNA277696	SRR1870773	Gkarmiri et al 2015	[link]	2 × 100 bp	18318570	54480	22351
3	Arabidopsis thaliana	Col-0	-	diploid (Nearly isogenic line)	homozygote	Public data	PRJEB12261	ERR1198088	Malinowski et al 2016	[link]	2 × 100 bp	11183355	85650	42308
4	Arabidopsis thaliana	Ler	-	diploid (Nearly isogenic line)	homozygote	Public data	PRJNA275437	SRR2080056	Wang et al 2015	[link]	2 × 100 bp	28960641	99867	39395
5	Arabidopsis thaliana	C24	-	diploid (Nearly isogenic line)	homozygote	Public data	PRJNA275437	SRR2080054	Wang et al 2015	[link]	2 × 100 bp	26760978	100841	39645
6	Arabidopsis thaliana	F1 Hybrid C24xLer	-	diploid (Hybrid)	heterozygote	Public data	PRJNA275437	SRR2080036	Wang et al 2015	[link]	2 × 100 bp	33612657	108335	40386
7	Candida albicans	SC5314	-	diploid	heterozygote	Public data	PRJNA86065	SRR423934	Liu et al 2015	[link]	2 × 100 bp	45489268	29916	12347
8	Aegilops longissima	TL05	-	diploid	homozygote	Public data	PRJNA272886	SRR1915953	Wang et al 2015	[link]	2 × 100 bp	51309179	117469	47455
9	Allotetraploid wheat	AT2	-	tetraploid	heterozygote	Public data	PRJNA272886	SRR1915958	Wang et al 2015	[link]	2 × 100 bp	50561724	191564	45339
10	Antrodia cinnamomea	S27	-	homokaryon	homozygote	Public data	PRJNA244964	SRR1257385	Lu et al. 2014	[link]	2 × 100 bp	69041376	77621	7718
11	Antrodia cinnamomea	S32	-	homokaryon	homozygote	Public data	PRJNA244964	SRR1258114	Lu et al. 2014	[link]	2 × 100 bp	79813965	106844	5110
12	Antrodia cinnamomea	B479	-	dikaryon	heterozygote	Public data	PRJNA244964	SRR1258115	Lu et al. 2014	[link]	2 × 100 bp	52086052	81640	8025
13	Rhizophagus irregularis	C3	rna10-C3-cs-7	heterokaryon*	-	Public data			this study		2 × 100 bp	25628413	121172	17512
14	Rhizophagus irregularis	C3	rna18-C3-cs-9	heterokaryon*	-	Public data			this study		2 × 100 bp	12412594	121172	17512
15	Rhizophagus irregularis	C3	rna43-C3-cs-6b	heterokaryon*	-	Public data			this study		2 × 100 bp	22026367	121172	17512
16	Rhizophagus irregularis	C3	rna02-C3-cs-4	heterokaryon*	-	Public data			this study		2 × 100 bp	6659436	121172	17512
17	Rhizophagus irregularis	C2	rna01-C2-cs-6	homokaryon*	-	Public data			this study		2 × 100 bp	10345489	100425	16128
18	Rhizophagus irregularis	C2	rna09-C2-cs-7	homokaryon*	-	Public data			this study		2 × 100 bp	16918084	100425	16128
19	Rhizophagus irregularis	C2	rna17-C2-cs-8	homokaryon*	-	Public data			this study		2 × 100 bp	12379218	100425	16128
20	Rhizophagus irregularis	C2	rna42-C2-cs-5b	homokaryon*	-	Public data			this study		2 × 100 bp	26113190	100425	16128
21	Rhizophagus irregularis	DAOM197198	rna04-Can-cs-4	homokaryon*	-	Public data			this study		2 × 100 bp	17120985	90314	16137
22	Rhizophagus irregularis	DAOM197199	rna12-Can-cs-5	homokaryon*	-	Public data			this study		2 × 100 bp	13145231	90314	16137
23	Rhizophagus irregularis	DAOM197200	rna20-Can-cs-9	homokaryon*	-	Public data			this study		2 × 100 bp	12427661	90314	16137
	* In this study, we considered the karyon status of the isolates C2, C3 and DAOM 197198 of R. irregularis to still be an open question because within fungus genetic variation was at single copy loci but we cite here the published reports on karyon status
