# Supplementary material for: Investigating unexplained genetic variation and its expression in the arbuscular mycorrhizal fungus Rhizophagus irregularis: A comparison of whole genome and RAD sequencing data
Source: PLoS One. 2019 Dec 27;14(12):e0226497. doi: 10.1371/journal.pone.0226497 (PMC6934306; doi:10.1371/journal.pone.0226497)
Supplement: S4 Table — (XLSX) [file pone.0226497.s020.xlsx]

## Sheet: Feuil1
	Table S4: Read length after quality control treatment
			Read 1 length				Read 2 length
	type	sample	mean	median	stddev		mean	median	stddev
	RS	A1-1	91.24	93	6.79		96.17	100	10.64
	RS	A1-2	91.69	93	5.77		96.94	100	9.74
	RS	A1-3	91.57	93	6.03		96.43	100	10.32
	RS	A4-1	91.3	93	6.67		96.45	100	10.3
	RS	A4-2	91.31	93	6.66		95.88	100	10.92
	RS	A4-3	91.45	93	6.4		96.37	100	10.37
	RS	A5-1	91.27	93	6.79		96.14	100	10.65
	RS	A5-2	91.46	93	6.3		96.37	100	10.39
	RS	A5-3	91.28	93	6.72		96.11	100	10.64
	RS	B3-1	91.34	93	6.56		96.22	100	10.53
	RS	B3-2	91.41	93	6.41		96.41	100	10.37
	RS	B3-3	91.24	93	6.8		96.22	100	10.55
	RS	C2-1	91.49	93	6.22		96.19	100	10.56
	RS	C2-2	91.78	93	5.56		96.6	100	10.14
	RS	C2-3	91.41	93	6.4		95.9	100	10.84
	WG	A1-PE-3	98.98	100	6.3		97.02	100	11.1
	WG	A1-PE-4	121.12	125	13.78		120.25	125	15.97
	WG	A4-PE-0	119.43	125	16.72		119.4	125	17.2
	WG	A4-PE-7	98.97	100	6.33		97.16	100	10.84
	WG	A4-PE-9	121.25	125	13.56		120.46	125	15.6
	WG	A5-PE-6	98.99	100	6.3		97.29	100	10.59
	WG	A5-PE-7	121.5	125	13.24		120.59	125	15.47
	WG	B3-PE-4	98.99	100	6.29		97.32	100	10.54
	WG	B3-PE-6	120.8	125	14.48		120.88	125	14.94
	WG	C2-PE-0	120.88	125	14.18		120.62	125	15.34
	WG	C2-PE-1	98.98	100	6.28		97.04	100	11.07
	WG	C2-PE-3	119.03	125	17.34		119.73	125	16.59
	WG	DAOM-DNA1	90	90	0		90	90	0
	WG	DAOM-DNA2	90	90	0		90	90	0
	WG	DAOM-N6	90	90	0		90	90	0
