# Supplementary material for: Investigating unexplained genetic variation and its expression in the arbuscular mycorrhizal fungus Rhizophagus irregularis: A comparison of whole genome and RAD sequencing data
Source: PLoS One. 2019 Dec 27;14(12):e0226497. doi: 10.1371/journal.pone.0226497 (PMC6934306; doi:10.1371/journal.pone.0226497)
Supplement: S5 Table — (XLSX) [file pone.0226497.s021.xlsx]

## Sheet: Count_allele_types M03
Table S5 - Counts of bi- tri- and tetra-allelic positions
Method for repeat detection = M03
		2_alleles	3_alleles	4_alleles	>4_alleles
	A1-RS1	357	1	0	0
	A1-RS2	288	1	0	0
	A1-RS3	274	1	0	0
	A1-WG3	751	7	0	0
	A1-WG4	1285	10	0	0
	A4-RS1	415	2	0	0
	A4-RS2	470	2	0	0
	A4-RS3	434	2	0	0
	A4-WG0	1220	8	0	0
	A4-WG7	649	3	1	0
	A4-WG9	1512	6	0	0
	A5-RS1	454	1	0	0
	A5-RS2	413	1	0	0
	A5-RS3	517	1	0	0
	A5-WG6	804	2	0	0
	A5-WG7	1849	8	0	0
	B3-RS1	328	2	0	0
	B3-RS2	267	1	0	0
	B3-RS3	353	2	0	0
	B3-WG4	660	5	0	0
	B3-WG6	1112	8	0	0
	C2-RS1	437	3	0	0
	C2-RS2	395	3	0	0
	C2-RS3	414	3	0	0
	C2-WG0	1330	6	0	0
	C2-WG1	692	7	0	0
	C2-WG3	1060	6	0	0
